# Supplementary material for: Late blight resistance of Julius Kühn Institute pre-breeding potato clones: a genome-wide association study
Source: BMC Plant Biol. 2026 Jun 17;26:1046. doi: 10.1186/s12870-026-09266-3 (PMC13273995; doi:10.1186/s12870-026-09266-3)
Supplement: Supplementary file 1 — Additional file 1: Table S1: Phenotypic data and reference/alternative alleles at the most interesting SNP markers of the 161 pre-breeding clones and 39 cultivars used for the GWAS. Dominant ancestry groups, group assignment (max. ancestry proportion ≥ 0.7), and max. ancestry according to LEA snmf with K = 5. [file 12870_2026_9266_MOESM1_ESM.xlsx]

## Sheet: Genotypes
Nr	Full name	Cultivar/clone	Leaf	Slice	rAUDPC	ΔrAUDPC	11_1214801	11_2712959	9_51556194	Group	Ancestry group	Assignment	Max ancestry
1	131031/01	pre-breeding clone	1.03	2.38	0.13	-0.063	TTTT	CCCC	AAAG	Chr9	3	Admixed	0.446969
2	14.1022/07	pre-breeding clone	1.27	2.43	0.27	-0.084	TTTT	CCCC	AAAG	Chr9	5	5	0.830894
3	14.1077/02	pre-breeding clone	3.57	3.47	0.8	-0.079	TTTC	CCCT	AAAA	Chr11	2	Admixed	0.432055
4	14.1081/01	pre-breeding clone	1.17	2.5	0	-0.215	TTTC	CCCT	AAAA	Chr11	4	Admixed	0.53315
5	14442/04	pre-breeding clone	1	1.92	0	-0.112	TTTT	CCCC	AAAG	Chr9	5	Admixed	0.659517
6	14442/06	pre-breeding clone	1.03	2.67	1.43	-0.094	TTTT	CCCC	AAAG	Chr9	5	Admixed	0.481947
7	LfL_LL17_15176/01HC{Yes}	pre-breeding clone	1.5	3.57	0	-0.124	TTTC	CCCT	AAAA	Chr11	3	Admixed	0.476772
8	LfL_LL17_15176/05	pre-breeding clone	1.8	2.83	0	-0.112	TTTC	CCCT	AAAA	Chr11	3	Admixed	0.480086
9	LfL_LL17_15207/01	pre-breeding clone	1.37	2.59	0	-0.136	TTTC	CCCT	AAAA	Chr11	3	Admixed	0.529096
10	LL_15703/06	pre-breeding clone	1	2.4	0	-0.112	TTTT	CCCC	AAAG	Chr9	5	5	0.82667
11	LfL_ND17_16186/02	pre-breeding clone	1.13	2.8	0.03	-0.105	TTTT	CCCC	AAAG	Chr9	5	Admixed	0.437352
12	LfL_ND17_16186/03	pre-breeding clone	1.03	1.45	0	-0.124	TTTT	CCCC	AAGG	Chr9	3	Admixed	0.488793
13	LfL_ND17_16282/01	pre-breeding clone	2.13	1.82	0.93	-0.127	TTTC	CCCT	AAAA	Chr11	3	Admixed	0.681606
14	LfL_FS17_16588/03	pre-breeding clone	1.33	3.34	0.6	-0.131	TTTC	CCCT	AAAA	Chr11	4	Admixed	0.453094
15	LfL_LL17_16650/16	pre-breeding clone	1.2	1.61	0	-0.159	TTTT	CCCC	AAAG	Chr9	5	Admixed	0.528075
16	LfL_LL17_16742/01	pre-breeding clone	1.1	2.47	0.3	-0.177	TTTC	CCCT	AAAA	Chr11	3	Admixed	0.515448
17	GL_LL17_16.1056/02HC	pre-breeding clone	5.13	2.73	60.87	0.482	TTTT	CCCC	AAAA	Non-carriers	4	Admixed	0.473115
18	GL_LL17_16.1061/01HC	pre-breeding clone	2.13	2.92	1.07	-0.093	TTTC	CCCT	AAAA	Chr11	2	2	0.92457
19	GL_LL17_16.1089/01	pre-breeding clone	3.63	3.69	29.77	0.23	TTTT	CCCC	AAAA	Non-carriers	4	4	0.707661
20	12741/09	pre-breeding clone	2.2	4.49	40.47	0.287	TTTT	CCCC	AAAA	Non-carriers	3	Admixed	0.525538
21	13414/05	pre-breeding clone	1	2.01	0.27	-0.086	TTTT	CCCC	AAAG	Chr9	4	Admixed	0.501046
22	13463/01	pre-breeding clone	1.07	2.44	0.6	-0.105	TTTT	CCCC	AAAG	Chr9	4	Admixed	0.574082
23	131051/03	pre-breeding clone	3.23	3.27	2.13	-0.056	TTTT	CCCC	AAAA	Non-carriers	4	Admixed	0.373319
24	14389Yes3/01	pre-breeding clone	4.93	3.86	2.53	-0.065	TTTT	CCCC	AAAA	Non-carriers	3	3	0.933859
25	14508/08	pre-breeding clone	1	1.89	0	-0.088	TTTT	CCCC	AAAG	Chr9	5	Admixed	0.590473
26	14509/03	pre-breeding clone	6.87	4.5	74.07	0.615	TTTT	CCCC	AAAA	Non-carriers	3	Admixed	0.696438
27	14547/04	pre-breeding clone	6.1	3.73	17.4	0.018	TTTT	CCCC	AAAA	Non-carriers	1	Admixed	0.264546
28	ND_15026-/01	pre-breeding clone	1	2.18	0	-0.124	TTTT	CCCC	AAAG	Chr9	5	5	0.716977
29	LL_15556blb3Y/01	pre-breeding clone	3.17	2.9	3.23	-0.029	TTTT	CCCC	AAAA	Non-carriers	1	Admixed	0.377054
30	LfL_ND17_16177/02{Gro}{HC}{Yes}	pre-breeding clone	1	2.67	0	-0.064	TTTT	CCCC	AAAG	Chr9	3	Admixed	0.392312
31	LfL_ND17_16186/01	pre-breeding clone	1.17	2.25	0.87	-0.078	TTTT	CCCC	AAAG	Chr9	3	Admixed	0.420155
32	LfL_Si17_16190-02	pre-breeding clone	1	1.99	0.6	-0.105	TTTT	CCCC	AAAG	Chr9	3	Admixed	0.476466
33	LfL_Si17_16191-01	pre-breeding clone	1	1.84	0	-0.088	TTTT	CCCC	AAAG	Chr9	3	Admixed	0.43564
34	LfL_Si17_16260-13	pre-breeding clone	7.13	4.08	81	0.716	TTTT	CCCC	AAAA	Non-carriers	3	Admixed	0.632153
35	LfL_ND17_16282/07	pre-breeding clone	1.2	2.41	0	-0.112	TTTC	CCCT	AAAA	Chr11	3	3	0.755532
36	LfL_Si17_16363-01	pre-breeding clone	1	1.9	0	-0.159	TTTC	CCCT	AAAA	Chr11	3	3	0.863889
37	LfL_Si17_16370-02	pre-breeding clone	2.43	2.73	4.33	-0.115	TTTT	CCCC	AAAA	Non-carriers	3	3	0.726092
38	LfL_ND17_16376/05	pre-breeding clone	2.47	2.06	0.33	-0.085	TTTC	CCCT	AAAA	Chr11	3	Admixed	0.642599
39	GL_LL17_16.1017/03HE	pre-breeding clone	1.23	2.22	4.6	-0.015	TTTT	CCCC	AAAG	Chr9	5	Admixed	0.677551
40	GL_LL17_16.1032/03	pre-breeding clone	1	1.82	1.2	-0.144	TTTT	CCCC	AAAG	Chr9	1	Admixed	0.422894
41	GL_LL17_16.1098/01	pre-breeding clone	1	2.22	0.27	-0.18	TTTT	CCCC	AAAG	Chr9	3	Admixed	0.42312
42	14.1026/01	pre-breeding clone	1.03	2.33	0.3	-0.121	TTTT	CCCC	AAAG	Chr9	5	Admixed	0.537504
43	121011/1	pre-breeding clone	1.43	2.03	0.3	-0.085	TTTC	CCCC	AAAA	Chr11	3	Admixed	0.561417
44	14509/2	pre-breeding clone	1.23	2.62	24.57	0.179	TTTT	CCCC	AAAG	Chr9	5	Admixed	0.590261
45	11574/1	pre-breeding clone	4.5	3.68	35.57	0.205	TTTT	CCCC	AAAA	Non-carriers	3	Admixed	0.353929
46	12690/7	pre-breeding clone	2.43	3.09	0.8	-0.128	TTTT	CCCC	AAAA	Non-carriers	3	3	0.818628
47	12741/1	pre-breeding clone	2.53	3.07	0.6	-0.07	TTTT	CCCC	AAAA	Non-carriers	3	3	0.818192
48	12741/9	pre-breeding clone	5.07	3.43	16.03	0.086	TTTT	CCCC	AAAA	Non-carriers	3	Admixed	0.621662
49	12797/9	pre-breeding clone	1.43	2.69	0	-0.112	TTTC	CCCT	AAAA	Chr11	4	Admixed	0.635011
50	13463/1	pre-breeding clone	1.1	2.16	1.23	-0.089	TTTT	CCCC	AAAG	Chr9	4	Admixed	0.581554
51	13465/1	pre-breeding clone	7.53	4.02	43.53	0.276	TTTT	CCCC	AAAA	Non-carriers	3	Admixed	0.541847
52	131031/3	pre-breeding clone	1.23	1.69	0	-0.064	TTTT	CCCC	AAAG	Chr9	4	Admixed	0.463822
53	131051/3	pre-breeding clone	3.37	2.59	2.6	-0.064	TTTT	CCCC	AAAA	Non-carriers	4	Admixed	0.385038
54	14.1022/7	pre-breeding clone	1.03	2.3	1.2	-0.1	TTTT	CCCC	AAAG	Chr9	5	5	0.825455
55	14.1026/1	pre-breeding clone	1	2.23	0.4	-0.12	TTTT	CCCC	AAAG	Chr9	5	Admixed	0.537795
56	14090/3	pre-breeding clone	6.87	3.54	43.8	0.326	TTTT	CCCC	AAAA	Non-carriers	3	Admixed	0.29409
57	14389Yes3/1	pre-breeding clone	6.37	3.88	1.67	-0.083	TTTT	CCCC	AAAA	Non-carriers	3	3	0.929916
58	14508/8	pre-breeding clone	1.93	2.31	1.2	-0.089	TTTC	CCCT	AAAA	Chr11	3	Admixed	0.441324
59	14794/1	pre-breeding clone	4.53	3.66	0.3	-0.156	TTTT	CCCC	AAAA	Non-carriers	5	Admixed	0.483439
60	Adretta	registered cultivar	7.33	6.23	81.93	0.614	TTTT	CCCC	AAAA	Non-carriers	4	4	0.9996
61	Karlena	registered cultivar	6.1	6.37	82.7	0.592	TTTT	CCCC	AAAA	Non-carriers	4	4	0.798244
62	Solist	registered cultivar	4.9	7.13	78.56	0.505	TTTT	CCCC	AAAA	Non-carriers	4	Admixed	0.695163
63	94.7082.15	pre-breeding clone	2	5.33	50.49	0.277	TTTT	CCCC	AAAA	Non-carriers	4	Admixed	0.678549
64	97.037.03	pre-breeding clone	3.93	5.57	83.88	0.569	TTTT	CCCC	AAAA	Non-carriers	1	Admixed	0.665578
65	Adorata	registered cultivar	5.6	4.53	86.56	0.626	TTTT	CCCC	AAAA	Non-carriers	3	Admixed	0.556878
66	Annegret	registered cultivar	6.6	4.07	88.35	0.612	TTTT	CCCC	AAAA	Non-carriers	3	3	0.708133
67	Baby Lou	registered cultivar	6.23	5.9	83.2	0.579	TTTT	CCCC	AAAA	Non-carriers	3	3	0.777607
68	Bionica	registered cultivar	5.43	6.23	19.68	-0.082	TTTT	CCCC	AAAA	Non-carriers	3	Admixed	0.424448
69	Cathi	registered cultivar	5.63	5	87.11	0.613	TTTT	CCCC	AAAA	Non-carriers	3	3	0.781453
70	Dukata	registered cultivar	6.13	5.87	81.63	0.589	TTTT	CCCC	AAAA	Non-carriers	4	Admixed	0.413102
71	Emiliana	registered cultivar	4.97	5.83	86.07	0.614	TTTT	CCCC	AAAA	Non-carriers	3	3	0.818041
72	Ikarus	registered cultivar	6.2	4.4	79.12	0.559	TTTT	CCCC	AAAA	Non-carriers	3	3	0.709189
73	Lea	registered cultivar	6.45	3.7	81.71	0.559	TTTT	CCCC	AAAA	Non-carriers	3	3	0.790957
74	Lubeca	registered cultivar	5.13	6.1	78.62	0.534	TTTT	CCCC	AAAA	Non-carriers	3	3	0.869834
75	Marta	registered cultivar	5.7	4.9	91.62	0.661	TTTT	CCCC	AAAA	Non-carriers	3	Admixed	0.354527
76	Papageno	registered cultivar	4.07	3.37	46.41	0.242	TTTT	CCCC	AAAA	Non-carriers	3	Admixed	0.419564
77	Penni	registered cultivar	6.03	5.2	86.4	0.596	TTTT	CCCC	AAAA	Non-carriers	3	3	0.853234
78	Petra	registered cultivar	5.55	3.97	83.84	0.59	TTTT	CCCC	AAAA	Non-carriers	3	Admixed	0.650687
79	Solo	registered cultivar	6.5	4.67	77.37	0.506	TTTT	CCCC	AAAA	Non-carriers	3	3	0.702062
80	Toluca	registered cultivar	2.77	5.77	18.05	-0.057	TTTT	CCCC	AAAA	Non-carriers	3	Admixed	0.507305
81	04.5233.03	pre-breeding clone	1.77	2.53	3.35	-0.21	TTTC	CCCC	AAAA	Chr11	2	Admixed	0.419234
82	15.1001.05	pre-breeding clone	1.17	2.9	0.26	-0.166	TTTC	CCCT	AAAA	Chr11	2	2	0.756453
83	15.1005.01	pre-breeding clone	1.23	2.57	4.1	-0.09	TTTC	CCCT	AAAA	Chr11	4	4	0.775178
84	15.1014.01	pre-breeding clone	1.3	1.97	3.23	-0.188	TTTC	CCCT	AAAA	Chr11	4	Admixed	0.600379
85	15.1028.05	pre-breeding clone	1.53	1.87	7.83	-0.125	TTTC	CCCC	AAAA	Chr11	1	Admixed	0.296634
86	15.1031.08	pre-breeding clone	1.2	2.73	1.63	-0.19	TTTT	CCCC	AAAG	Chr9	5	Admixed	0.602838
87	15.1033.26	pre-breeding clone	1.63	2.13	3.41	-0.166	TTTT	CCCC	AAAG	Chr9	2	Admixed	0.494387
88	15.1035.01	pre-breeding clone	1.33	3.5	5.84	-0.057	TTTT	CCCC	AAAG	Chr9	5	Admixed	0.653576
89	15.1039.01	pre-breeding clone	1.67	3.77	13.32	-0.088	TTTT	CCCC	AAAA	Non-carriers	4	Admixed	0.516713
90	15.1044.03	pre-breeding clone	1.23	2.13	5.04	-0.151	TTTT	CCCC	AAAG	Chr9	1	Admixed	0.690204
91	15.1045.04	pre-breeding clone	1.07	2.53	2.85	-0.123	TTTT	CCCC	AAAG	Chr9	5	Admixed	0.677994
92	16.1010.01	pre-breeding clone	1.33	2.4	4.76	-0.2	TTTT	CCCC	AAAG	Chr9	5	5	0.726395
93	16.1016.17	pre-breeding clone	1.7	2	0.62	-0.248	TTTC	CCCT	AAAA	Chr11	4	Admixed	0.611966
94	16.1018.04	pre-breeding clone	1.67	2.63	10.21	-0.154	TTTT	CCCC	AAAG	Chr9	5	5	0.733311
95	16.1042.03	pre-breeding clone	1.27	2	3.9	-0.203	TTTT	CCCC	AAAG	Chr9	5	Admixed	0.612202
96	16.1043.19	pre-breeding clone	1.23	2.63	7.55	-0.189	TTTC	CCCT	AAAA	Chr11	4	4	0.764616
97	16.1061.01	pre-breeding clone	2.73	2.6	23.05	-0.02	TTTC	CCCT	AAAA	Chr11	2	2	0.925379
98	16.1110.16	pre-breeding clone	1.2	2.97	1.25	-0.23	TTTC	CCCT	AAAA	Chr11	4	Admixed	0.450684
99	16.1017.01	pre-breeding clone	1.5	2.4	2.54	-0.22	TTTT	CCCC	AAAG	Chr9	5	Admixed	0.686567
100	16.1029.182	pre-breeding clone	1.17	3.87	5.26	-0.208	TTTT	CCCC	AAAG	Chr9	4	Admixed	0.428771
101	16.1029.265	pre-breeding clone	1.33	1.97	1.57	-0.239	TTTT	CCCC	AAAA	Non-carriers	4	Admixed	0.517371
102	16.1033.12	pre-breeding clone	1.3	2.2	1.07	-0.245	TTTT	CCCC	AAAG	Chr9	1	Admixed	0.660376
103	16.1082.01	pre-breeding clone	1.83	2.47	7.36	-0.184	TTTC	CCCC	AAAA	Chr11	1	Admixed	0.465438
104	16.1104.033	pre-breeding clone	1.27	2.5	3.13	-0.207	TTTT	CCCC	AAAG	Chr9	5	5	0.71904
105	17.1002.01	pre-breeding clone	3.37	4	17.7	-0.066	TTTC	CCCT	AAAA	Chr11	2	2	0.773339
106	17.1006.02	pre-breeding clone	1.17	4.33	35.99	0.102	TTTT	CCCC	AAAA	Non-carriers	3	Admixed	0.504792
107	17.1010.03	pre-breeding clone	2.33	3.6	31.17	0.097	TTTT	CCCC	AAAA	Non-carriers	1	Admixed	0.354011
108	17.1014.03	pre-breeding clone	1.33	2.17	3.18	-0.232	TTTC	CCCT	AAAA	Chr11	2	Admixed	0.693092
109	17.1015.10	pre-breeding clone	1.23	3.87	6.25	-0.181	TTTC	CCCT	AAAA	Chr11	2	2	0.743094
110	17.1017.02	pre-breeding clone	1.43	2.53	0.67	-0.215	TTTC	CCCT	AAAA	Chr11	3	Admixed	0.428895
111	17.1021.02	pre-breeding clone	1.27	1.23	1.49	-0.245	TTTT	CCCC	AAAG	Chr9	5	Admixed	0.564338
112	17.1022.04	pre-breeding clone	1.3	1.63	2.72	-0.207	TTTT	CCCC	AAAG	Chr9	5	Admixed	0.629687
113	17.1023.01	pre-breeding clone	1.03	1.57	4.75	-0.208	TTTT	CCCC	AAAG	Chr9	5	Admixed	0.574165
114	17.1025.02	pre-breeding clone	1.03	1.63	1.09	-0.223	TTTC	CCCT	AAAG	Chr9+Chr11	5	Admixed	0.612913
115	17.1026.02	pre-breeding clone	1	1.33	3.71	-0.155	TTTT	CCCC	AAAG	Chr9	5	Admixed	0.681911
116	17.1027.02	pre-breeding clone	1.43	2.37	11.63	-0.118	TTTC	CCCT	AAAA	Chr11	2	Admixed	0.526875
117	17.1027.08	pre-breeding clone	1	4.1	1.18	-0.247	TTTC	CCCT	AAAA	Chr11	5	Admixed	0.526547
118	17.1035.01	pre-breeding clone	1.47	4.33	3.06	-0.183	TTTC	CCCT	AAAA	Chr11	4	Admixed	0.541514
119	17.1039.02	pre-breeding clone	5.57	3.8	72.47	0.472	TTTT	CCCC	AAAA	Non-carriers	4	Admixed	0.466251
120	17.1044.02	pre-breeding clone	1.8	1.47	9.57	-0.159	TTTT	CCCC	AAAG	Chr9	1	1	0.887901
121	17.1045.01	pre-breeding clone	1.6	1.5	4.25	-0.227	TTTT	CCCC	AAAG	Chr9	1	Admixed	0.569667
122	17.1048.01	pre-breeding clone	1.03	1.47	7.27	-0.181	TTTT	CCCC	AAAG	Chr9	2	Admixed	0.491462
123	17.1066.01	pre-breeding clone	1	1.53	0	-0.237	TTTT	CCCC	AAAG	Chr9	4	Admixed	0.442312
124	17.1070.03	pre-breeding clone	1.4	1.8	13.81	-0.086	TTTC	CCCT	AAAA	Chr11	3	Admixed	0.381939
125	17.1071.02	pre-breeding clone	1.5	3.1	7.68	-0.148	TTTC	CCCT	AAAA	Chr11	3	Admixed	0.391796
126	17.1073.01	pre-breeding clone	1.83	3.27	4.01	-0.229	TTTC	CCCT	AAAA	Chr11	1	Admixed	0.528676
127	17.1081.06	pre-breeding clone	1.57	1.57	3.53	-0.233	TTTT	CCCC	AAAG	Chr9	5	Admixed	0.627566
128	17.1082.01	pre-breeding clone	1.23	2.9	2.11	-0.2	TTTC	CCCT	AAAA	Chr11	1	Admixed	0.630338
129	17.1108.01	pre-breeding clone	5.57	4.4	34.9	0.083	TTTT	CCCC	AAAA	Non-carriers	2	Admixed	0.507938
130	17.1078.04	pre-breeding clone	4.43	2.67	77.96	0.536	TTTT	CCCC	AAAA	Non-carriers	1	1	0.869777
131	17.1080.03	pre-breeding clone	1.17	2.2	0	-0.24	TTTT	CCCC	AAAG	Chr9	1	Admixed	0.604177
132	17.1086.01	pre-breeding clone	4.2	4.47	88.57	0.689	TTTT	CCCC	AAAA	Non-carriers	5	Admixed	0.548253
133	16.1006.13	pre-breeding clone	1.3	2	6.44	-0.189	TTTT	CCCC	AAAG	Chr9	5	Admixed	0.557579
134	17.1059.05	pre-breeding clone	1.13	1.2	0.8	-0.243	TTTT	CCCC	AAGG	Chr9	1	Admixed	0.663217
135	16.1068.01	pre-breeding clone	5.53	2.23	55.56	0.276	TTTT	CCCC	AAAA	Non-carriers	3	Admixed	0.42
136	90.6684.04	pre-breeding clone	2.9	4.53	38.1	0.18	TTTT	CCCC	AAAA	Non-carriers	4	Admixed	0.653859
137	09.1239.01	pre-breeding clone	1.67	2.87	6.68	-0.151	TTCC	CCTT	AAAA	Chr11	3	Admixed	0.686267
138	Agria	registered cultivar	3.6	5.23	76.78	0.628	TTTT	CCCC	AAAA	Non-carriers	3	Admixed	0.59442
139	Allians	registered cultivar	4.93	6	58.9	0.298	TTTT	CCCC	AAAA	Non-carriers	3	3	0.799414
140	Jelly	registered cultivar	5.17	6.27	64.76	0.393	TTTT	CCCC	AAAA	Non-carriers	3	3	0.784082
141	Kuras	registered cultivar	4.23	5	44.45	0.214	TTTT	CCCC	AAAA	Non-carriers	1	Admixed	0.419679
142	16.1076.07	pre-breeding clone	1.5	1.57	27.16	0.071	TTTT	CCCC	AAAA	Non-carriers	1	Admixed	0.625566
143	15.1002.04	pre-breeding clone	1.23	3.37	4.26	-0.12	TTTT	CCCC	AAAG	Chr9	5	Admixed	0.564827
144	15.1011.10	pre-breeding clone	3.6	3.23	23.77	0.028	TTTT	CCCC	AAAA	Non-carriers	1	Admixed	0.61309
145	15.1016.59	pre-breeding clone	2.47	2.4	1.04	-0.149	TTTC	CCCC	AAAA	Chr11	2	Admixed	0.417073
146	15.1017.03	pre-breeding clone	1.37	2.9	6.06	-0.092	TTTC	CCCC	AAAA	Chr11	1	Admixed	0.381544
147	15.1023.01	pre-breeding clone	1.17	3.7	3.66	-0.146	TTTC	CCCT	AAAA	Chr11	4	Admixed	0.517039
148	15.1031.03	pre-breeding clone	1.17	3.63	4.1	-0.104	TTTT	CCCC	AAAG	Chr9	5	Admixed	0.503906
149	15.1034.01	pre-breeding clone	1.27	2.53	5.18	-0.096	TTTT	CCCC	AAAG	Chr9	4	Admixed	0.494238
150	15.1045.08	pre-breeding clone	1.17	2.17	3.68	-0.118	TTTT	CCCC	AAGG	Chr9	5	Admixed	0.618102
151	15.1080.01	pre-breeding clone	1.2	1.97	0.75	-0.156	TTTT	CCCC	AAAG	Chr9	5	Admixed	0.657721
152	16.1011.05	pre-breeding clone	3.97	3.5	5.32	-0.171	TTTC	CCCT	AAAA	Chr11	1	Admixed	0.420346
153	16.1019.07	pre-breeding clone	1.33	3.37	4.11	-0.191	TTTT	CCCC	AAAG	Chr9	5	Admixed	0.583726
154	16.1020.07	pre-breeding clone	1.33	3.57	4.24	-0.179	TTTT	CCCC	AAAG	Chr9	4	Admixed	0.409903
155	16.1026.06	pre-breeding clone	1.5	3.7	0.45	-0.225	TTTT	CCCC	AAAG	Chr9	5	Admixed	0.686141
156	16.1027.03	pre-breeding clone	1.2	1.9	4.26	-0.195	TTTT	CCCC	AAAG	Chr9	1	Admixed	0.696226
157	16.1031.06	pre-breeding clone	1.23	1.5	4.48	-0.197	TTTT	CCCC	AAAG	Chr9	5	Admixed	0.536796
158	16.1038.01	pre-breeding clone	1.53	2.93	8.87	-0.134	TTTT	CCCC	AAAG	Chr9	5	5	0.70286
159	16.1039.55	pre-breeding clone	1.63	2.43	29.4	0.079	TTTT	CCCC	AAAA	Non-carriers	4	Admixed	0.578125
160	16.1040.02	pre-breeding clone	1.27	1.83	1.11	-0.206	TTTC	CCCT	AAAA	Chr11	4	Admixed	0.652784
161	16.1046.29	pre-breeding clone	1.2	3.37	3.69	-0.177	TTTC	CCCT	AAAA	Chr11	4	Admixed	0.411194
162	16.1061.05	pre-breeding clone	1.63	3.23	1.71	-0.2	TTTC	CCCC	AAAA	Chr11	2	2	0.819402
163	16.1087.02	pre-breeding clone	1.73	2.2	1.48	-0.222	TTTC	CCCT	AAAA	Chr11	2	Admixed	0.551983
164	16.1089.01	pre-breeding clone	1.13	1.9	4.64	-0.164	TTTT	CCCC	AAAG	Chr9	4	Admixed	0.516736
165	16.1091.02	pre-breeding clone	1.2	3.5	3.05	-0.198	TTTT	CCCC	AAAG	Chr9	4	Admixed	0.515782
166	16.1104.056	pre-breeding clone	1.23	2.13	1.02	-0.208	TTTC	CCCT	AAAA	Chr11	4	Admixed	0.371296
167	17.1002.07	pre-breeding clone	1.3	2.37	13.15	-0.022	TTTC	CCCT	AAAA	Chr11	2	2	0.876673
168	17.1006.01	pre-breeding clone	1.23	3.97	17.92	-0.037	TTTT	CCCC	AAAA	Non-carriers	3	Admixed	0.439556
169	17.1011.03	pre-breeding clone	1.13	2.53	17.72	-0.061	TTTC	CCCT	AAAA	Chr11	2	2	0.773335
170	17.1015.05	pre-breeding clone	1.27	2.63	2.45	-0.188	TTTC	CCCT	AAAA	Chr11	2	2	0.883507
171	17.1018.01	pre-breeding clone	1.03	2.13	0.35	-0.199	TTTC	CCCT	AAAA	Chr11	2	Admixed	0.583308
172	17.1024.02	pre-breeding clone	1.1	1.07	5.13	-0.142	TTTT	CCCC	AAAG	Chr9	5	5	0.775269
173	17.1026.03	pre-breeding clone	1.07	1.7	2.92	-0.189	TTTT	CCCC	AAAG	Chr9	5	Admixed	0.686346
174	17.1028.01	pre-breeding clone	1.03	1.63	0.41	-0.202	TTTC	CCCC	AAAA	Chr11	3	Admixed	0.502117
175	17.1029.01	pre-breeding clone	1.03	1.53	1.51	-0.188	TTTC	CCCC	AAAA	Chr11	2	2	0.726736
176	17.1036.03	pre-breeding clone	1.3	4	1.54	-0.18	TTTC	CCCT	AAAA	Chr11	4	Admixed	0.674432
177	17.1044.01	pre-breeding clone	1.07	1.47	1.24	-0.186	TTTT	CCCC	AAAG	Chr9	1	1	0.814721
178	17.1065.04	pre-breeding clone	2.6	6.1	69.43	0.528	TTTT	CCCC	AAAA	Non-carriers	4	Admixed	0.499986
179	17.1067.04	pre-breeding clone	1.93	3.13	7.47	-0.138	TTTT	CCCC	AAAA	Non-carriers	4	Admixed	0.636458
180	17.1068.02	pre-breeding clone	1.43	1.8	1.26	-0.158	TTTT	CCCC	AAAG	Chr9	5	Admixed	0.515646
181	17.1073.08	pre-breeding clone	1.37	2.87	0.28	-0.195	TTTC	CCCT	AAAA	Chr11	1	Admixed	0.521331
182	17.1087.02	pre-breeding clone	1.03	1.4	0.28	-0.195	TTTT	CCCC	AAAG	Chr9	5	Admixed	0.649023
183	17.1078.08	pre-breeding clone	5.7	2.93	58.32	0.403	TTTT	CCCC	AAAA	Non-carriers	1	1	0.914956
184	16.1005.13	pre-breeding clone	1.7	4.6	40.43	0.185	TTTT	CCCC	AAAA	Non-carriers	3	Admixed	0.346389
185	Blaue Anneliese	registered cultivar	4.2	5.1	56.29	0.366	TTTT	CCCC	AAAA	Non-carriers	1	Admixed	0.444594
186	Escada	registered cultivar	5.97	4.23	75.47	0.526	TTTT	CCCC	AAAA	Non-carriers	3	Admixed	0.630919
187	Innovator	registered cultivar	5.83	3.4	91.62	0.685	TTTT	CCCC	AAAA	Non-carriers	1	Admixed	0.485115
188	Jule	registered cultivar	6.53	4.97	71.92	0.504	TTTT	CCCC	AAAA	Non-carriers	3	3	0.755643
189	Mary Ann	registered cultivar	8.17	4.53	82.39	0.592	TTTT	CCCC	AAAA	Non-carriers	3	3	0.79314
190	Nautilus	registered cultivar	4.8	6.77	79.43	0.542	TTTT	CCCC	AAAA	Non-carriers	1	Admixed	0.384107
191	Olivia	registered cultivar	6.37	4.47	75.47	0.544	TTTT	CCCC	AAAA	Non-carriers	3	Admixed	0.620642
192	Otolia	registered cultivar	3.87	5.57	21	0.109	TTTT	CCCC	AAAA	Non-carriers	3	3	0.702653
193	Picus	registered cultivar	6.27	4.6	83.17	0.635	TTTT	CCCC	AAAA	Non-carriers	3	Admixed	0.46311
194	Sandra	registered cultivar	6.03	4.77	79.55	0.567	TTTT	CCCC	AAAA	Non-carriers	3	Admixed	0.635054
195	Sarpo Mira	registered cultivar	3.03	5.63	7.51	-0.119	TTTT	CCCC	AAAA	Non-carriers	1	Admixed	0.316557
196	Seresta	registered cultivar	6.67	3.17	76.07	0.576	TTTT	CCCC	AAAA	Non-carriers	1	Admixed	0.440371
197	Tarzan	registered cultivar	6.97	4.7	81.75	0.633	TTTT	CCCC	AAAA	Non-carriers	4	Admixed	0.484596
198	Triton	registered cultivar	6.4	5.27	75.82	0.579	TTTT	CCCC	AAAA	Non-carriers	4	Admixed	0.474046
199	Varuna	registered cultivar	6.37	5.5	88.96	0.689	TTTT	CCCC	AAAA	Non-carriers	3	Admixed	0.492205
200	Virginia	registered cultivar	6.03	3.73	76.82	0.52	TTTT	CCCC	AAAA	Non-carriers	3	Admixed	0.636053
Colour:	At least 1 alt allele present at this marker
Leaf:	Detached leaf assay scores
Tuber:	Tuber slice test scores
rAUDPC:	Relative area under disease progress curve
∆rAUDPC:	Maturity corrected rAUDPC
SNP	Chromosome	Position (bp)
11_1214801	11	1214801
11_2712959	11	2712959
9_51556194	9	51556194
Group	11_1214801 (Chr11) and/or 9_51556194 (Chr9) alt-allele carriers vs non-carriers
LEA Group	Genotypes were assigned to the group with the highest LEA snmp ancestry coefficient
Assignment	Genotypes were assigned to a group if max ancestry was ≥ 0.7 and considered as admixed if max ancestry was < 0.7
Max ancestry	Highest inferred ancestry proportion for a genotype at K = 5 groups
