# Supplementary material for: Late blight resistance of Julius Kühn Institute pre-breeding potato clones: a genome-wide association study
Source: BMC Plant Biol. 2026 Jun 17;26:1046. doi: 10.1186/s12870-026-09266-3 (PMC13273995; doi:10.1186/s12870-026-09266-3)
Supplement: Supplementary file 3 — Additional file 3: Table S2: Significant marker-trait associations of the 1-dom-alt GWAS model. [file 12870_2026_9266_MOESM3_ESM.xlsx]

## Sheet: GWAS
Marker	Chr	Position (Mbp)	Ref	Alt	Alt carriers	Min minor	Leaf -log10(p)	Leaf Effect	Slice -log10(p)	Slice Effect	rAUDPC -log10(p)	rAUDPC Effect	ΔrAUDPC -log10(p)	ΔrAUDPC Effect
3_40813138	3	40.813	G	A	142	58	6.07	-1.2398
3_40821105	3	40.821	T	C	159	41	8.06	-1.5863
3_40842830	3	40.843	A	G	178	22	5.61	-1.5979
3_40863447	3	40.863	A	C	162	38	6.44	-1.4882
3_40925089	3	40.925	A	G	151	49	5.37	-1.1088
9_51556194	9	51.556	A	G	68	68	9.61	-2.7226	6.46	-1.5028	8.14	-39.0386	7.79	-0.3623
9_51642939	9	51.643	G	A	67	67	9.26	-2.6943	5.87	-1.4419	7.82	-38.5792	7.45	-0.3572
9_51736735	9	51.737	T	C	68	68	9.61	-2.7226	6.46	-1.5028	8.14	-39.0386	7.79	-0.3623
9_51736820	9	51.737	T	C	67	67	9.26	-2.6943	5.87	-1.4419	7.82	-38.5792	7.45	-0.3572
9_52489154	9	52.489	A	G	67	67	8.1	-2.5232			6.46	-35.0087	6.14	-0.3236
9_52963002	9	52.963	T	A	64	64	6.42	-1.9644					5.37	-0.264
9_53025276	9	53.025	G	T	62	62	5.88	-1.7435
9_53197693	9	53.198	C	T	62	62	5.88	-1.7435
9_53315793	9	53.316	G	A	63	63	6.12	-1.7708
9_53705152	9	53.705	A	T	62	62	5.88	-1.7435
11_158211	11	0.158	C	T	54	54	12.04	-2.4935	8.74	-1.4163	14.04	-41.6692	15.24	-0.4094
11_158263	11	0.158	C	T	54	54	12.04	-2.4935	8.74	-1.4163	14.04	-41.6692	15.24	-0.4094
11_159849	11	0.16	G	T	55	55	12.23	-2.4651	7.4	-1.2821	14.36	-41.3055	15.38	-0.4032
11_178659	11	0.179	G	A	73	73					5.41	-22.9571	5.45	-0.2183
11_178702	11	0.179	G	C	54	54	12.04	-2.4935	8.74	-1.4163	14.04	-41.6692	15.24	-0.4094
11_200283	11	0.2	T	C	74	74	5.42	-1.4474			5.63	-22.9786	5.59	-0.2169
11_283501	11	0.284	T	C	56	56	11.73	-2.3292	9	-1.365	13.36	-38.525	14.72	-0.3811
11_283641	11	0.284	C	A	55	55	10.89	-2.3307	8.43	-1.3663	13.12	-39.5918	13.94	-0.3853
11_638635	11	0.639	C	A	55	55	11.55	-2.4298	7.87	-1.3341	13.38	-40.4943	14.97	-0.4034
11_638647	11	0.639	A	G	54	54	12.04	-2.4935	8.74	-1.4163	14.04	-41.6692	15.24	-0.4094
11_638910	11	0.639	G	A	55	55	11.79	-2.37	8.94	-1.385	13.81	-39.7027	14.85	-0.3883
11_814233	11	0.814	G	T	54	54	12.04	-2.4935	8.74	-1.4163	14.04	-41.6692	15.24	-0.4094
11_814289	11	0.814	T	C	56	56	11.99	-2.3638	7.52	-1.2562	13.81	-39.2723	15.11	-0.3872
11_814343	11	0.814	C	T	54	54	12.04	-2.4935	8.74	-1.4163	14.04	-41.6692	15.24	-0.4094
11_1123733	11	1.124	C	T	55	55	12.55	-2.5765	9.23	-1.4704	15.18	-43.7338	16.04	-0.4243
11_1214801	11	1.215	T	C	55	55	12.55	-2.5765	9.23	-1.4704	15.18	-43.7338	16.04	-0.4243
11_1314271	11	1.314	T	A	54	54	11.25	-2.3469	8.82	-1.39	13.57	-39.8629	14.1	-0.3841
11_1683052	11	1.683	C	T	53	53	10.53	-2.2214	8.07	-1.3037	12.89	-38.0249	13.74	-0.3707
11_1755443	11	1.755	G	C	52	52	9.98	-2.1176	7.73	-1.2512	12.66	-36.8974	13.72	-0.3624
11_2065906	11	2.066	A	G	58	58	8.96	-1.9038	5.65	-1.0117	11.3	-33.1413	11.14	-0.3117
11_2067603	11	2.068	T	C	53	53	10.53	-2.2214	8.07	-1.3037	12.89	-38.0249	13.74	-0.3707
11_2067642	11	2.068	T	C	58	58	10.69	-2.1875	7.75	-1.247	13.57	-38.0684	14.28	-0.3689
11_2068637	11	2.069	C	G	53	53	11.05	-2.1564	7.57	-1.2061	13.15	-36.4089	13.7	-0.3512
11_2117074	11	2.117	T	C	53	53	10.53	-2.2214	8.07	-1.3037	12.89	-38.0249	13.74	-0.3707
11_2283613	11	2.284	A	C	46	46	8.8	-2.0733	6.45	-1.1911	11.01	-35.9806	11.84	-0.3526
11_2569425	11	2.569	G	A	46	46	8.8	-2.0733	6.45	-1.1911	11.01	-35.9806	11.84	-0.3526
11_2712959	11	2.713	C	T	46	46	8.8	-2.0733	6.45	-1.1911	11.01	-35.9806	11.84	-0.3526
11_2773770	11	2.774	T	G	46	46	8.8	-2.0733	6.45	-1.1911	11.01	-35.9806	11.84	-0.3526
11_2773839	11	2.774	C	T	46	46	8.8	-2.0733	6.45	-1.1911	11.01	-35.9806	11.84	-0.3526
11_2888357	11	2.888	C	G	46	46	8.8	-2.0733	6.45	-1.1911	11.01	-35.9806	11.84	-0.3526
11_2888365	11	2.888	A	C	46	46	8.8	-2.0733	6.45	-1.1911	11.01	-35.9806	11.84	-0.3526
11_3289387	11	3.289	A	G	45	45	8.01	-1.9755	5.82	-1.1284	10.43	-35.0059	11.17	-0.3425
11_3290277	11	3.29	A	T	45	45	8.01	-1.9755	5.82	-1.1284	10.43	-35.0059	11.17	-0.3425
11_3301932	11	3.302	A	T	48	48	6.53	-1.7241	5.59	-1.0668	8.48	-30.6417	8.97	-0.2982
11_3312285	11	3.312	C	A	45	45	8.01	-1.9755	5.82	-1.1284	10.43	-35.0059	11.17	-0.3425
11_3354610	11	3.355	G	C	45	45	8.01	-1.9755	5.82	-1.1284	10.43	-35.0059	11.17	-0.3425
11_3557119	11	3.557	T	C	45	45	8.01	-1.9755	5.82	-1.1284	10.43	-35.0059	11.17	-0.3425
11_3570246	11	3.57	T	C	49	49	8.05	-1.8617			10.1	-32.3931	10.84	-0.3172
11_3751177	11	3.751	A	G	35	35	7.9	-2.2033	7.07	-1.4001	11.08	-40.4748	11.65	-0.3924
11_3881966	11	3.882	C	T	35	35	7.9	-2.2033	7.07	-1.4001	11.08	-40.4748	11.65	-0.3924
11_4473431	11	4.473	C	G	35	35	7.9	-2.2033	7.07	-1.4001	11.08	-40.4748	11.65	-0.3924
11_4535534	11	4.536	A	T	36	36	7.73	-2.0975	7.31	-1.3745	10.7	-38.2913	10.46	-0.3587
11_4604888	11	4.605	C	T	35	35	7.9	-2.2033	7.07	-1.4001	11.08	-40.4748	11.65	-0.3924
11_4604936	11	4.605	A	T	35	35	7.9	-2.2033	7.07	-1.4001	11.08	-40.4748	11.65	-0.3924
11_4742648	11	4.743	A	G	38	38	7.01	-1.9217	5.57	-1.1489	10.48	-36.5122	10.52	-0.3464
11_4742692	11	4.743	T	C	35	35	7.9	-2.2033	7.07	-1.4001	11.08	-40.4748	11.65	-0.3924
11_5048758	11	5.049	C	T	34	34	6.31	-1.8482			9.11	-34.6351	9.55	-0.3355
11_5048860	11	5.049	C	A	33	33					7.95	-33.7425	8.1	-0.3225
11_5194544	11	5.195	A	C	35	35	5.74	-1.8437	6.22	-1.2911	8.51	-35.11	9.2	-0.3453
11_5260612	11	5.261	A	G	33	33	7.76	-2.3112	6.97	-1.462	10.3	-41.3696	11.05	-0.4049
11_5288878	11	5.289	A	G	33	33	7.76	-2.3112	6.97	-1.462	10.3	-41.3696	11.05	-0.4049
11_5378281	11	5.378	T	C	33	33	7.76	-2.3112	6.97	-1.462	10.3	-41.3696	11.05	-0.4049
Colour coding
Chromosome 3
Chromosome 9
Chromosome 11
Empty cell = marker not significant for this trait
