# Supplementary material for: Late blight resistance of Julius Kühn Institute pre-breeding potato clones: a genome-wide association study
Source: BMC Plant Biol. 2026 Jun 17;26:1046. doi: 10.1186/s12870-026-09266-3 (PMC13273995; doi:10.1186/s12870-026-09266-3)
Supplement: Supplementary file 8 — Additional file 8: Table S3: R-genes and QTL against late blight on chromosome 9 and 11 with the corresponding literature references. [file 12870_2026_9266_MOESM8_ESM.xlsx]

## Sheet: Table S4 - Chr9 R genes QTL
R genes and QTL against late blight on chromosome 9
R gene/QTL	Species	Reference
R9a, R8/Rpi-Smira2	S. demissum, S. tuberosum cv. 'Sarpo Mira'	Jo et al. (2011, 2015); Rietman et al. (2012)	[29,35,36]
Rpi-edn2	S. edinense	Verzaux (2010)	[45]
Rpi-moc1, Rpi-mcq1	S. mochiquense	Smilde et al. (2005); Jones et al. (2009)	[46,47]
Rpi-nrs1	S. neorossii	Jones et al. (2009)	[47]
Rpi-oka1, Rpi-oka2, Rpi-oka3	S. okadae	Jones et al. (2009)	[47]
Rpi-phu1	S. phureja	Sliwka et al. (2006)	[48]
Rpi-vnt1.1, Rpi-vnt1.2, Rpi-vnt1.3	S. venturii	Foster et al. (2009)	[49]
Rpi-ver1	S. verrucosum	Chen et al. (2018)	[50]
Ph-3	S. pimpinellifolium	Zhang et al. (2014)	[51]
QTL	S. chacoense	Chakrabarti et al. (2014)	[52]
QTL	S. microdontum	Lin et al. (2020)	[53]
QTL	S. vernei	Sørensen et al. (2006)	[54]
QTL	unknown	Lindqvist-Kreuze et al. (2014)	[37]
R genes and QTL against late blight on chromosome 11
R gene/QTL	Species	Reference
Rpi-avl1	S. avilesii	Verzaux et al. (2011)	[55]
Rpi-cap1	S. capsicibaccatum	Jacobs et al. (2010)	[56]
Rpi-qum1	S. circaeifolium spp. quimense	Verzaux (2010)	[45]
R3a, R3b, R5, R6, R7, R9, R10, R11	S. demissum	El-Kharbotly (1994); Huang (2005)	[57,58]
Rpi-edn3	S. edinense	Verzaux (2010)	[45]
Rpi-pur1	S. piruae	Rietman (2011)	[59]
Rpi-sto2	S. stoloniferum	Champouret (2010)	[60]
Rpi-Smira1	S. tuberosum cv. Sarpo Mira	Rietman et al. (2012)	[26]
Rpi-vnt2	S. venturii	Rietman (2011)	[59]
QTL	S. berthaultii	Ewing et al. (2000)	[61]
QTL	S. pampasense	Meade et al. (2020)	[62]
QTL	S. paucissectum	Villamon et al. (2005)	[63]
QTL	S. phureja	Ghislain et al. (2001)	[64]
QTL	S. stenotomum	Costanzo et al. (2005)	[65]
QTL	S. tuberosum	Sood et al. (2023)	[41]
